# Supplementary material for: Cell Identity Codes: Understanding Cell Identity from Gene Expression Profiles using Deep Neural Networks
Source: Sci Rep. 2019 Feb 20;9:2342. doi: 10.1038/s41598-019-38798-y (PMC6382891; doi:10.1038/s41598-019-38798-y)
Supplement: Supplementary file 3 — Supplementary Dataset [file 41598_2019_38798_MOESM3_ESM.xlsx]

## Sheet: Sheet1
Submission of txt file seemed not possible through the system. We converted it to PDF file.
The original source codes, RAW and processed data files are available for submission.
Gene	CIF_Component
PLAC8	1
ANXA3	1
GGH	1
PDLIM1	1
HBB	1
CA2	1
KIT	1
PF4	1
DHTKD1	1
TSPAN13	1
CKS1B	1
RRM2	1
BUB1B	1
LGALS4	1
RAD51AP1	1
TDP2	1
MEST	1
ALDH1A1	1
C5	1
CNRIP1	1
CHAC2	1
E2F8	1
GPR160	1
MMADHC	1
FAM46C	1
DLGAP5	1
KIF15	1
IGJ	1
HHEX	1
NIPSNAP3A	1
MAN1A1	1
EPCAM	1
ZMYM1	1
SERINC1	1
PDZK1	1
CMPK2	1
PCK2	1
COPZ1	1
TSPAN8	1
STARD3NL	1
BMP2	1
CHMP4C	1
IMPA2	1
DEPDC7	1
LTA4H	1
ALDH2	1
RNF128	1
BLNK	1
BORA	1
APOBEC3B	1
STARD4	1
HCLS1	1
ITGB3BP	1
ADM	1
RNASE6	1
ZFP112	1
PEX11A	1
GNG5	1
PCNA	1
GOLGA8H	1
KIAA0125	1
CHEK1	1
TBCK	1
SPIN4	1
PHYH	1
OSTC	1
PRKAR2B	1
MFAP3	1
EBPL	1
HSD17B2	1
FZD5	1
ACADM	1
ETFDH	1
KHNYN	1
HMMR	1
PLS1	1
TIGD2	1
PAPSS2	1
PSMA2	1
SFTPC	1
VAMP7	1
SLC25A43	1
IGFBP7	1
LRRC19	1
SERPINH1	1
GIN1	1
KRT18	1
ZCCHC7	1
HMCN1	1
SMARCC1	1
DTL	1
SCP2	1
ANKMY2	1
HSD17B11	1
CETN3	1
AKR1C3	1
PXMP2	1
BTK	1
CXXC5	1
KTN1	1
C7orf23	2
COMMD8	2
ATP6V1E1	2
USP9Y	2
C14orf142	2
ATP6V1A	2
ITGB1BP2	2
RPS4Y1	2
GPD1L	2
PRKACB	2
DPY19L2	2
KIF3A	2
TTC1	2
EIF2A	2
EIF2C3	2
AMD1	2
LDHB	2
STK39	2
FASTKD3	2
LOC150381	2
NSRP1	2
PFKM	2
NAP1L5	2
LYPLAL1	2
SNHG12	2
BEX4	2
C12orf75	2
SLC25A5	2
DSC1	2
MRPL1	2
EFTUD1	2
PAM	2
TYRP1	2
WDR12	2
ZBTB8A	2
FHL1	2
LOC100506165	2
MAL	2
KIF9	2
COPS5	2
WDR47	2
UBR7	2
ASUN	2
GIMAP4	2
FAM96B	2
LAPTM4B	2
PPA1	2
CDC42EP3	2
ZDHHC6	2
IL7R	2
LOC729852	2
ARHGEF6	2
B3GALNT1	2
CHMP3	2
TIPARP	2
CRIP2	2
SLC16A7	2
FZD6	2
EPRS	2
MRPL3	2
ZNF195	2
CRY1	2
DGKI	2
CAB39L	2
FABP5	2
SLC39A6	2
CCDC99	2
COX7A1	2
MPHOSPH9	2
ITM2A	2
NMD3	2
DHX36	2
GHITM	2
EID2	2
PKIA	2
EPHA4	2
PMP22	2
DNAJB14	2
PAICS	2
CRYAB	2
CHN1	2
SELT	2
RNF150	2
BOLA3	2
CHCHD1	2
DNAJA4	2
TPR	2
SPARCL1	2
LOH12CR1	2
ARMCX1	2
NARS	2
ITK	2
MCCC1	2
CLDND1	2
SYTL2	2
CWC27	2
ATP2B4	2
SERINC1	2
GLRB	2
ZBTB11	2
FAM198B	3
GJA1	3
MMP1	3
HSPB1	3
CD63	3
SEPN1	3
SPARC	3
CTGF	3
POLR2J	3
CAPNS1	3
RPL36A	3
ROMO1	3
PLP2	3
TUBB6	3
HN1	3
S100A16	3
CAPG	3
42988	3
CDC42EP5	3
PKM	3
CAV1	3
KCTD12	3
CFL1	3
ACTB	3
PTX3	3
VAT1	3
PDP1	3
MALL	3
IER3	3
CRIM1	3
TMEM98	3
ITGA5	3
ECSCR	3
COL4A2	3
COTL1	3
RPL29	3
SNX7	3
QPCT	3
MARCKS	3
C15orf48	3
ASAP2	3
SPOCK1	3
PFDN5	3
LGALS1	3
PRKCDBP	3
TMCC3	3
DNASE1L1	3
SEPW1	3
TFPI2	3
EIF4G1	3
PLS3	3
FKBP1A	3
PSMB4	3
TMSB10	3
COL5A2	3
CD24	3
PODXL	3
MANSC1	3
DPYSL2	3
LOC375295	3
PROCR	3
TMEFF1	3
CD59	3
SASH1	3
GABARAP	3
PLXNA2	3
PFN2	3
STX7	3
AHNAK2	3
UCHL1	3
TWSG1	3
AP1B1	3
S100A11	3
ALDOA	3
TIMP2	3
PFN1	3
EMP1	3
TP53I3	3
GBAS	3
WLS	3
HHIP	3
MMGT1	3
ARSJ	3
PREX1	3
OAZ1	3
PEA15	3
COPS7A	3
SMAGP	3
RHOJ	3
YWHAZ	3
MAP1B	3
SH3BGRL3	3
CD9	3
VPS28	3
MAP1LC3B	3
PPP2R3A	3
ASNA1	3
CEACAM7	3
PSMD3	3
ITGAV	3
SPARCL1	4
PLP1	4
VSNL1	4
DSP	4
SYBU	4
PTPRZ1	4
PLA2G2A	4
STMN2	4
ODZ2	4
MT1M	4
IGJ	4
WIF1	4
SPINK5	4
PSD3	4
NEURL1B	4
SERPINF1	4
CPE	4
GJA1	4
TSPAN13	4
RCAN2	4
NAP1L3	4
SPHKAP	4
GPM6B	4
KLF4	4
C1S	4
SDR16C5	4
CEACAM6	4
LPPR4	4
CKB	4
RNF128	4
CD24	4
MAL2	4
SLC16A14	4
TMEM56	4
ID1	4
EGLN3	4
FOS	4
PLK2	4
LPHN3	4
HLA.DRA	4
PPP1R14A	4
TSPAN7	4
CDO1	4
CHN1	4
LRRN3	4
APCDD1	4
FXYD1	4
IGFBP3	4
PCDH9	4
PPP1R14C	4
CRYAB	4
ASPN	4
APOD	4
SLC12A5	4
SELM	4
SYTL2	4
CLCA4	4
ST6GALNAC1	4
GRIN2A	4
EFNB2	4
MATN2	4
CLEC3B	4
ZNF415	4
PAIP2B	4
LOC653602	4
UGT2B17	4
ATL1	4
RGS2	4
SCG2	4
FXYD3	4
PEG3	4
DCN	4
KLF5	4
LUM	4
P2RY14	4
EFHA2	4
SERPINI1	4
NDFIP2	4
CUX2	4
EPHA4	4
SNAI2	4
WFDC1	4
SEMA3C	4
CNTN3	4
HLF	4
B3GALT2	4
CXADR	4
GLRB	4
OLFM1	4
GPM6A	4
PPAP2A	4
CEACAM7	4
TCEAL7	4
GNAI1	4
MAMDC2	4
HBB	4
SLC6A1	4
EGR3	4
HMP19	4
CDH1	4
CDK5	5
UBE2S	5
P2RX5	5
RNASEH2A	5
RBM38	5
MND1	5
SNRPB	5
TTYH2	5
TFPT	5
SYNGR3	5
42979	5
YPEL4	5
RUNDC3A	5
PRKCD	5
KCNN4	5
MAL	5
LIMD2	5
CHST2	5
RAB6B	5
CENPM	5
BEX2	5
BEX1	5
SAPCD2	5
NEIL1	5
GBF1	5
CENPW	5
CDC20	5
RAD9A	5
GNG3	5
TUBG1	5
DEDD2	5
DDX49	5
FERMT3	5
RHBDD2	5
HCFC1R1	5
PLP1	5
CENPH	5
OTUB1	5
NRGN	5
ATG13	5
SH3BGRL3	5
BCL7C	5
CD320	5
KIF2C	5
ATP6V0B	5
FAM98C	5
INA	5
ALKBH6	5
KPTN	5
FARSA	5
C22orf39	5
CA11	5
NPM3	5
CD37	5
PRSS53	5
LOC389023	5
DDX51	5
SLC5A11	5
ACTL6B	5
SELO	5
RBM10	5
PSMG3	5
VASH1	5
SNRNP40	5
POU5F1P3	5
REEP4	5
PIDD	5
BCL11B	5
DLGAP5	5
C6orf1	5
DAPK3	5
RHOBTB2	5
C20orf27	5
RFWD3	5
POLE	5
HSF4	5
HBQ1	5
XAB2	5
TPX2	5
MRPL21	5
GPR56	5
PTPRZ1	5
PRODH	5
ISG20	5
RAB5C	5
SLC6A8	5
PCLO	5
EPB42	5
ATP8A2	5
CYFIP2	5
PIN1	5
TDRKH	5
NAT6	5
GPR160	5
FAM100A	5
PRR12	5
C7orf59	5
STEAP1B	5
PROK1	5
CALB1	5
RCSD1	6
TOX2	6
FAM46C	6
COL1A2	6
COL6A3	6
ARHGEF6	6
ICAM3	6
LUM	6
PPBP	6
IGJ	6
FOSB	6
NLRC3	6
P2RY8	6
PTCSC1	6
FBLN2	6
ISLR	6
SFTPB	6
MPEG1	6
CD69	6
CRP	6
MAMDC2	6
C1S	6
CPB2	6
ARHGAP9	6
SFTPC	6
LOC643733	6
ZNF37BP	6
SFTPA2	6
CPS1.IT1	6
KIAA0355	6
C10orf47	6
C6orf70	6
LRRN1	6
GLI4	6
CA3	6
TSPAN2	6
SFTA3	6
LOC100132741	6
NLRC5	6
IFI44L	6
FCRLA	6
TCIRG1	6
PKHD1L1	6
ZNF768	6
C16orf54	6
BACH2	6
GIMAP2	6
CBFA2T3	6
ZSCAN29	6
ADH1B	6
IRF7	6
LBH	6
PPP1R26	6
AGBL2	6
FOXF1	6
APOA2	6
CYP3A4	6
EPB41L5	6
CIRBP	6
TMOD4	6
GIMAP7	6
KAL1	6
GZMH	6
AEBP1	6
SAT2	6
KIAA1652	6
TNNC1	6
ITGB2.AS1	6
CACNA2D2	6
MIR214	6
THAP11	6
HMHA1	6
TCL1A	6
PPP1R14A	6
LOC100132999	6
CMYA5	6
TK2	6
TRIM22	6
C1QTNF1	6
ABCB4	6
IRF8	6
TMEM182	6
ECM2	6
SVEP1	6
CXorf21	6
SELL	6
KLF2	6
GSTM2	6
ZMYM5	6
KCTD11	6
VEGFC	6
GHR	6
STAP1	6
MGC27345	6
42979	6
TAT	6
LOC553103	6
WNT5A	6
CNKSR1	6
EFHA2	6
IFITM1	7
S100A4	7
ITK	7
NPM1	7
PFKFB3	7
RASGRP1	7
CHSY1	7
AMPD2	7
VOPP1	7
ADPRHL2	7
GBP1	7
RRM2	7
GBP2	7
EGR3	7
CCR7	7
CD3D	7
TRBC1	7
RPSA	7
DOCK10	7
TMSB10	7
TRIM26	7
OPHN1	7
RPS21	7
IFITM2	7
NLRC5	7
GBAP1	7
CD2	7
WIPF1	7
TNFAIP3	7
RPL39	7
SSTR5	7
TAP1	7
AIM1	7
RPL38	7
ICAM3	7
HLA.E	7
LBH	7
SSR4	7
RAB40B	7
C7orf23	7
RALA	7
HLA.A	7
DUSP2	7
TGFBR3	7
KRT5	7
UBA52	7
RPL28	7
PSME2	7
TBC1D10C	7
FXYD5	7
ITPRIP	7
TNFAIP8	7
TWIST1	7
SCARNA17	7
DSC1	7
TMEM99	7
DENND2D	7
DKFZP586I1420	7
PSMB9	7
COL6A3	7
CSRNP1	7
ANKRD13A	7
KDM2B	7
GPR171	7
PVRIG	7
RPL12	7
CHD4	7
COL1A2	7
HK1	7
CRELD2	7
THBS2	7
ZNF700	7
CDK5RAP3	7
DUSP14	7
RPL3	7
GATA3	7
ADAR	7
IL2RG	7
POLR2G	7
PTPN13	7
ERP29	7
RPL13A	7
CRLF3	7
ICOS	7
RPS18	7
STK39	7
PGAM1	7
CAP1	7
CRIP1	7
LCK	7
HCP5	7
CPSF3L	7
EBNA1BP2	7
LTBP3	7
PLP2	7
GOLGA8B	7
PTMA	7
TCIRG1	7
C20orf24	7
DAPL1	7
DSG1	8
KRT5	8
MRC1	8
AZGP1	8
GPR34	8
HSD11B1	8
DSC1	8
CHP2	8
CSTA	8
FLG2	8
HLF	8
NUDT5	8
KRTDAP	8
SULT2B1	8
IL7	8
TYRP1	8
CFH	8
HPGDS	8
KRT14	8
DEFB1	8
KLK5	8
AKR1D1	8
LRG1	8
HHEX	8
CP	8
PIR	8
FGG	8
DSG4	8
GABRP	8
BAALC	8
FGF12	8
CSF2RB	8
ADRBK2	8
AADACL2	8
MPEG1	8
CBX4	8
DKFZP586I1420	8
ADH1A	8
KRT1	8
PSD3	8
PLD1	8
LTBP3	8
AHNAK2	8
TNFSF13B	8
C11orf80	8
PLXNA2	8
ASPRV1	8
LYVE1	8
IL1R2	8
SYBU	8
IFFO2	8
CYP3A5	8
ZNF57	8
LOC100128252	8
PHYHIP	8
GJB2	8
FGB	8
TMEM176A	8
RYR2	8
C1QB	8
SACS.AS1	8
IFI27	8
FLJ25758	8
NEBL	8
CYP2C19	8
FGA	8
BSPRY	8
ITIH1	8
CFHR4	8
PRKAG2.AS1	8
TTPA	8
CYP4F2	8
PROS1	8
CCR1	8
GGH	8
HSD17B2	8
NGEF	8
HS3ST6	8
PDE2A	8
HPSE	8
AADAC	8
PRSS22	8
TTR	8
RUNDC3B	8
RAB7B	8
CHST13	8
CASP1	8
GNA15	8
KRT8	8
MAL2	8
UGT2B4	8
ODZ2	8
KRTAP4.6	8
NRN1	8
FAM19A2	8
UGT2B17	8
SERPIND1	8
CORIN	8
GLCE	8
MAP4K2	8
CYTIP	9
LAPTM5	9
TRBC1	9
CXCR4	9
AIM1	9
CD52	9
CCL5	9
HLA.DRA	9
CD2	9
CTSS	9
IL10RA	9
LCK	9
SLPI	9
CORO1A	9
GMFG	9
GIMAP7	9
HCLS1	9
TNFSF10	9
S100A9	9
ITK	9
TRAC	9
GIMAP4	9
CCL4	9
GIMAP2	9
TNFAIP3	9
EVI2B	9
RASGRP1	9
SLA	9
PSMB9	9
CD24	9
CCL20	9
IL32	9
LYZ	9
EVI2A	9
IL2RB	9
SELL	9
GZMH	9
LSR	9
IL2RG	9
DENND2D	9
IGJ	9
CD3D	9
IL7R	9
HLA.DPA1	9
MYO1F	9
VAMP8	9
CD8A	9
CCR7	9
PVRIG	9
RASSF5	9
CD14	9
TSPAN8	9
GPA33	9
HLA.DMB	9
SYTL1	9
CD247	9
TYROBP	9
HLA.B	9
C1orf162	9
CD48	9
RARRES3	9
DHRS9	9
CD69	9
LAMP3	9
LST1	9
HCP5	9
BCL2A1	9
HPGD	9
CEACAM6	9
FCGBP	9
FGL2	9
ABP1	9
GZMA	9
HMHA1	9
EFNA1	9
GZMB	9
C1orf116	9
SFN	9
LCP1	9
GPR171	9
ITM2A	9
FXYD3	9
MGAT4A	9
CRIP1	9
HCK	9
HLA.DMA	9
SASH3	9
PTPRC	9
C5AR1	9
TRAT1	9
C16orf54	9
ACSL5	9
C19orf33	9
AGR3	9
IGKV4.1	9
HCST	9
FCER1G	9
RGS1	9
GZMK	9
LSP1	9
ND6	10
XK	10
PROM1	10
MMRN1	10
YWHAG	10
TUSC1	10
TSPYL4	10
ANKRD36B	10
NGFRAP1	10
C3orf80	10
LMO2	10
ALG9	10
PLA2G4A	10
PLOD2	10
MLLT11	10
MEF2C	10
IL18	10
STYK1	10
MGST2	10
AGPAT9	10
HNRNPA3	10
ZNF792	10
C10orf99	10
HOXA5	10
MPO	10
KIAA1211	10
AKR1C3	10
F2RL1	10
PLEKHA6	10
PRSS3	10
WASF1	10
ERG	10
CWH43	10
LINC00342	10
STK39	10
GPSM2	10
EFEMP1	10
MALL	10
RPH3A	10
LOC729680	10
FGD5	10
PRKACB	10
WDR54	10
ZNF521	10
TFEC	10
JAG2	10
RPL38	10
BMX	10
CLU	10
LRP11	10
CALM2	10
NUMB	10
PRTFDC1	10
ASB9	10
GRAMD1C	10
LOC100129502	10
MPP1	10
DHRS11	10
HINT1	10
GJA1	10
FAR2	10
CLCA1	10
CSF2RB	10
SERPINI1	10
SACS	10
DKFZP586I1420	10
MCTP1	10
LOC728093	10
RAPGEF4	10
RPIA	10
SOX7	10
PMP22	10
SOWAHA	10
ASB13	10
CDH5	10
HMG20A	10
CD302	10
LOC100128252	10
EMCN	10
SI	10
RAP1GAP2	10
MDN1	10
ELANE	10
CCDC6	10
GPR56	10
FKBP3	10
COL24A1	10
PSMD14	10
RALA	10
ESAM	10
LOC100507254	10
VDAC3	10
PEAR1	10
SDCBP2.AS1	10
RPS11	10
LOC100506165	10
LARP1B	10
AGR3	10
MRPS25	10
SLC27A2	10
FAM83D	11
AHSP	11
CENPE	11
ITGA4	11
PBK	11
UBE2C	11
TTK	11
SLC25A39	11
UBE2S	11
KIF15	11
TPX2	11
NEK2	11
SHCBP1	11
NUF2	11
CPNE5	11
CD19	11
DKK1	11
HJURP	11
PPP1R15A	11
TSPO2	11
EPB42	11
KIF20A	11
TPST1	11
MCM5	11
HSPA13	11
ISG20	11
DUSP5	11
NT5E	11
KIF18A	11
PSENEN	11
MKI67	11
ALYREF	11
SOCS2	11
LBH	11
NDC80	11
FAM117A	11
BLOC1S4	11
BUB1B	11
RAB39B	11
SLC38A5	11
KIF2C	11
PRC1	11
UBE2M	11
KLF1	11
GYPB	11
PCIF1	11
TK1	11
RETNLB	11
ODC1	11
PSG2	11
SKA1	11
CDCA2	11
PRIM1	11
ID1	11
ASF1B	11
LOC338620	11
TESC	11
MMP3	11
HEMGN	11
FKBP1B	11
DBF4	11
CNR2	11
ST6GALNAC4	11
IRF1	11
RPP40	11
SWT1	11
CDC6	11
TTPAL	11
ASPM	11
SPC25	11
MELK	11
CENPK	11
APOA2	11
NCAPG	11
PTTG1	11
MS4A1	11
RHBDL1	11
INPP5D	11
TRIM59	11
MMP1	11
CKAP2L	11
HIST1H4D	11
DLGAP5	11
ALAS2	11
MAD2L1BP	11
FBXO5	11
CCT2	11
E2F4	11
KLRG1	11
IGFBP3	11
CCNE2	11
FAM132B	11
SLC39A3	11
HIST1H2AG	11
NEUROD6	11
GYPA	11
RHOH	11
TRIM23	11
HBM	11
SMC4	11
GPRC5A	12
GZMA	12
GIMAP6	12
SOSTDC1	12
SFTA3	12
SELL	12
IGJ	12
CDC42EP5	12
SFTPD	12
IL7R	12
LRRN3	12
GIMAP2	12
SDR16C5	12
VGLL3	12
OSR1	12
TSPAN8	12
CEACAM6	12
MEST	12
TOX2	12
AQP4	12
PLAC8	12
HMCN1	12
CPA3	12
KLRK1	12
GZMB	12
CD97	12
MFAP4	12
LOC729680	12
FOXF2	12
COL6A3	12
LOC643733	12
FAM162B	12
C8orf4	12
OLFML1	12
RGS2	12
PLAT	12
SFTPA2	12
RGS18	12
SCGB1A1	12
TMEM100	12
RASSF2	12
CD69	12
P2RY14	12
SAMSN1	12
CYTIP	12
TRBC1	12
PTGS2	12
COLEC12	12
LAMP3	12
STAT4	12
ARHGAP15	12
IL2RB	12
KIAA1462	12
BTN3A3	12
ANKRD29	12
SFTPC	12
GPR171	12
CLDN18	12
SIDT1	12
CORO1A	12
SFTA2	12
NKG7	12
WFDC1	12
CD2	12
IFI27	12
HOXA5	12
MALL	12
AMICA1	12
C12orf75	12
MEF2C	12
IL32	12
SFTPB	12
NLRC5	12
CLIC3	12
CTHRC1	12
TRAT1	12
APOLD1	12
EGFL6	12
ITK	12
FAM65B	12
NPY	12
C16orf54	12
AOC3	12
GIMAP7	12
COL3A1	12
FOXF1	12
TGFBR2	12
LYVE1	12
HCLS1	12
SYNC	12
STK17B	12
C1QB	12
RAC2	12
TSPAN7	12
NRBF2	12
PAG1	12
TMEM71	12
COL6A6	12
CST7	12
SLC6A14	12
SLC22A4	13
LUM	13
ALDH1A1	13
SDPR	13
AKR1C3	13
NNMT	13
PLSCR4	13
GBP3	13
PDZK1IP1	13
FAM176A	13
HEMGN	13
HBB	13
CAT	13
SRGN	13
SERPINE2	13
CYBRD1	13
HBD	13
SLFN11	13
CD302	13
IFIT3	13
FAM210B	13
CNN3	13
PTGS2	13
AQP1	13
SLC40A1	13
ALDH8A1	13
C10orf116	13
TFPI	13
BICC1	13
FOSB	13
PKIG	13
SERPIND1	13
IFI27	13
C10orf10	13
LOC338758	13
SPTA1	13
GCLM	13
ZBTB16	13
LPIN2	13
RHAG	13
LINC00341	13
EPB42	13
TGFB1I1	13
SLC16A4	13
CTGF	13
SAMD9	13
ELTD1	13
PEAR1	13
MT2A	13
FBN1	13
BGN	13
COL8A1	13
ZNF23	13
HEBP1	13
COG1	13
SLC2A10	13
CTHRC1	13
KLF1	13
MAFF	13
COL3A1	13
SERPINA3	13
SFTPB	13
DNM3OS	13
GPR146	13
FOXF1	13
GRB10	13
C19orf77	13
UHRF2	13
ATP10D	13
TSPAN13	13
SELO	13
ENPEP	13
MMRN1	13
SLC14A1	13
CD59	13
MZB1	13
GADD45A	13
CEBPD	13
PTRF	13
SLIT2	13
FN1	13
AKR1C2	13
ACSM2A	13
ART4	13
FTH1	13
ST7	13
CYP8B1	13
GRAMD1C	13
NT5E	13
SAT1	13
AHSP	13
ZNF326	13
IRF1	13
NEK7	13
NRN1	13
YPEL3	13
ECE1	13
NEAT1	13
LIMS2	13
PRDX2	13
CSTA	14
S100A4	14
SLC7A5	14
FZD7	14
GREM1	14
CPVL	14
IMPA2	14
C5orf62	14
PYCARD	14
CRABP2	14
CYP1B1	14
ATIC	14
FAM129A	14
EMB	14
HAT1	14
CAPG	14
TGFBI	14
DEGS1	14
CTSK	14
MTHFD2	14
TMX1	14
GPNMB	14
HOXC6	14
SLC22A15	14
PHGDH	14
SFRP2	14
STAM	14
DAD1	14
LYPD3	14
TUBA1A	14
SHCBP1	14
IL18	14
S100A2	14
PLTP	14
RBM7	14
PRG2	14
CYBRD1	14
AHRR	14
RAB34	14
TAGLN	14
NAGK	14
KRT1	14
CEBPB	14
ETF1	14
PRPS1	14
PCNA	14
HS3ST3A1	14
STOML2	14
MRPL15	14
CFD	14
UQCRFS1	14
AZIN1	14
NMU	14
AAMP	14
PABPC3	14
RBPJ	14
APEX1	14
HLA.DMA	14
IARS	14
TMEM14C	14
CLIC1	14
GRN	14
TMEM45A	14
EIF3E	14
RPS4Y1	14
UBE2T	14
S100A11	14
ARHGEF6	14
CYB5R4	14
CKS2	14
PDIA6	14
CCNG1	14
KLHL21	14
CTDNEP1	14
C11orf75	14
LSM2	14
DEPDC1B	14
GPN2	14
FABP5	14
TSPO	14
EMP3	14
TIMP1	14
C1D	14
IPO4	14
VPS37A	14
NANP	14
EREG	14
KRT2	14
ALAS1	14
FST	14
OSTC	14
KLK5	14
RPL36	14
CTNNBIP1	14
VSIG10L	14
CDK4	14
PDCD10	14
COL6A3	14
VCAN	14
LOC152217	14
CD24	15
SCRN1	15
GREM1	15
C12orf75	15
CNTN3	15
SELM	15
SLC25A43	15
SPARC	15
CTHRC1	15
CAPG	15
PITX2	15
PPP3CA	15
MARCKS	15
F2RL1	15
RAB31	15
RNF128	15
TSPAN1	15
UGT8	15
PLS3	15
NQO1	15
PRSS8	15
HOXA5	15
MYH1	15
CTSK	15
SFRP2	15
CXCL14	15
HLA.DRA	15
ENPP2	15
MMP3	15
FOXF2	15
HOXC6	15
ATL1	15
TNNC2	15
MFAP2	15
FGF13	15
DDAH1	15
THY1	15
MEST	15
MGST1	15
WFDC1	15
LAMC1	15
STEAP1	15
HSD11B2	15
PFN2	15
FLRT3	15
LRIG3	15
ADAMDEC1	15
MYOZ1	15
ACTN3	15
ARMCX2	15
FZD2	15
MYLPF	15
GPR12	15
CALB1	15
SIM1	15
WBP5	15
CHRDL1	15
PLIN3	15
LPPR4	15
ABP1	15
DDIT4L	15
MIOX	15
RND3	15
COL15A1	15
SCN4A	15
IGJ	15
LOC645638	15
GPRC5A	15
SLIT2	15
LOX	15
ASB5	15
TCEAL7	15
LOC100506421	15
OLFML3	15
SKAP2	15
MYBPC1	15
CLRN3	15
RNF186	15
TMEM200A	15
C1orf106	15
TSPAN8	15
KCNS3	15
BICC1	15
SH3RF1	15
EPCAM	15
GPR160	15
AHCYL2	15
FRMD6	15
COL4A1	15
GDA	15
CXXC5	15
CYR61	15
KRTAP1.5	15
SERPINB7	15
MEF2C	15
LINC00520	15
PPAP2B	15
FSTL1	15
WASF1	15
PRSS23	15
CSTA	16
KRT77	16
SLC16A14	16
RAB38	16
S100A8	16
KRT14	16
KLF8	16
NAP1L3	16
WDR47	16
LOR	16
MMRN1	16
SPHKAP	16
KRT2	16
LCE2B	16
KRT15	16
ELOVL7	16
DSC3	16
FABP5	16
CTSL2	16
ELOVL4	16
SERPINA12	16
ZNF571	16
ZNF256	16
TCEAL4	16
TNFAIP8	16
C21orf91	16
CPVL	16
KRT5	16
LCE1B	16
MUCL1	16
KIF21B	16
C19orf59	16
FLG2	16
BEX5	16
KRT1	16
SLC22A15	16
GNA15	16
PRKAR2B	16
SBSN	16
DCD	16
SERPINB2	16
DSC1	16
FLG	16
PTPRZ1	16
HMGCR	16
ZNF682	16
ELMOD1	16
TAC1	16
FLJ45445	16
TUBB2B	16
EMB	16
FXYD6	16
NAP1L1	16
PEG3	16
SLC30A3	16
GJB6	16
TUBA1A	16
GPRASP1	16
LPL	16
PROK2	16
MCTP1	16
LY6D	16
NUDT11	16
NOP58	16
ZNF750	16
DLK1	16
SPATA22	16
CAPNS2	16
EGR2	16
PCP4	16
PCDH9	16
RTN1	16
SCEL	16
LPAR4	16
CCL27	16
CRISPLD1	16
RPS13	16
TUBB2A	16
LTA4H	16
ATRNL1	16
MNDA	16
LOC100507397	16
LANCL1	16
NOVA1	16
MDP1	16
C5orf47	16
RAN	16
WFDC5	16
ITM2A	16
DPY19L2P2	16
WIF1	16
BEX1	16
LOC100130476	16
GATA3	16
CTSG	16
SPATA6	16
EIF3H	16
EVI2A	16
DPYSL2	16
BNIP3	16
C16orf54	17
ELOVL7	17
CYTIP	17
RCSD1	17
SELL	17
LOC100506098	17
F13A1	17
PROM1	17
MGC24103	17
CD24	17
C1orf186	17
RNASE2	17
RNASE3	17
FAM150B	17
LOC285084	17
TRIM73	17
PIGR	17
PRAM1	17
HLA.DMB	17
MICAL1	17
LOC100132046	17
CECR1	17
GAPT	17
PARVG	17
LOC148145	17
LOC644656	17
CTF1	17
P2RY8	17
GJD3	17
CHKB	17
LOC202025	17
TMEM72	17
TRIM63	17
LOC100505501	17
SLC16A9	17
FAM135A	17
DPY19L2	17
TLR2	17
ARHGEF6	17
HLA.DMA	17
SYT6	17
TXNDC8	17
CD69	17
SYTL1	17
TMEM52B	17
NSUN7	17
ADCK1	17
RGL3	17
CSF2RB	17
SYK	17
LOC100505853	17
PLBD1	17
RRAGD	17
HMHA1	17
RNF150	17
DSERG1	17
KL	17
GUCY1A3	17
ERP27	17
USP44	17
SLC22A12	17
ENPP6	17
CLC	17
FAM155B	17
BEX2	17
IQCA1	17
PF4	17
ZNF335	17
LOC100130278	17
S100A12	17
BEX5	17
EPCAM	17
FBXW4P1	17
GPC4	17
GATA3	17
LCK	17
HLA.DPA1	17
SLC6A3	17
LOC100505878	17
THBS4	17
LHFPL3.AS2	17
ARRB1	17
C9orf66	17
CASQ2	17
CMTM2	17
ZNF721	17
LOC100130051	17
PRDM16	17
EVI2B	17
PRORSD1P	17
EFCAB12	17
TMEM216	17
KIAA1908	17
SNAI1	17
DNMT1	17
RASAL3	17
LRMP	17
LOC100506473	17
OR2B3	17
TCP10	17
CD247	18
GZMA	18
SCGB3A2	18
FREM2	18
NKG7	18
NELL2	18
ITK	18
GZMB	18
WIF1	18
CDH1	18
VAMP8	18
CCL4	18
CD2	18
CA2	18
NET1	18
MAL2	18
LAMP3	18
EPCAM	18
SLC25A39	18
IL32	18
PLS1	18
CFI	18
SCGB1A1	18
SLAIN1	18
AQP1	18
SFTPB	18
BCL2L1	18
SOCS2	18
TIAM1	18
DNAAF2	18
TCEAL2	18
TNF	18
CCT2	18
HERC5	18
ETS2	18
CKS2	18
FAM60A	18
CRISPLD1	18
FOS	18
KIF14	18
CD69	18
MFAP1	18
OXNAD1	18
UBE2S	18
EGFL6	18
IFNG	18
CYB5A	18
GLUL	18
SFTPD	18
LCK	18
TRAT1	18
GIMAP7	18
C4BPA	18
SLC38A5	18
USP44	18
TRBC1	18
SERINC5	18
GMNN	18
GPX3	18
CCNA2	18
TMSB15A	18
NAMPT	18
LRRN3	18
MAD2L2	18
CLIC2	18
SLC34A2	18
RHOU	18
ILF2	18
HAUS1	18
MSH2	18
PRKCQ	18
IDO1	18
MID1IP1	18
ICOS	18
CTNNAL1	18
RNF182	18
ARL6IP1	18
PNP	18
C1QBP	18
IL7R	18
MSL2	18
PGRMC1	18
FAM3B	18
CD3D	18
DUSP5	18
ZBED2	18
TAF9	18
ZBTB8OS	18
GPM6B	18
BEX4	18
ID1	18
GCH1	18
RASGRP1	18
C7	18
LAP3	18
RAB39B	18
NR4A2	18
ASNA1	18
CXCL10	18
ICAM2	18
BEX1	19
STXBP1	19
ENO2	19
TUBA1A	19
PRICKLE2	19
NAP1L3	19
MLLT11	19
SLC7A5	19
LARP6	19
THY1	19
EPDR1	19
TCEAL2	19
NGFRAP1	19
ATP6V0E2	19
STK39	19
SYNGR3	19
CNRIP1	19
ARNT2	19
IRS2	19
IRF2BPL	19
CLSTN1	19
WASF1	19
MTCH1	19
SPOCK1	19
PRRT3	19
MAP7D2	19
PGAM1	19
MYH10	19
ZNF580	19
TMEM178A	19
MRFAP1	19
HSPA1A	19
GPRASP2	19
PRR24	19
MKRN1	19
TIMP3	19
BEX2	19
HIF1A	19
EFEMP2	19
FAM171A1	19
NUAK1	19
GDI1	19
ZNF764	19
APBA2	19
KLC2	19
TOX2	19
TUBB2B	19
PFKFB3	19
PIP5K1C	19
HEG1	19
RGL1	19
FTH1	19
PTGDS	19
HBD	19
TUBB2A	19
MRAS	19
PCDH17	19
LOC100129550	19
MAL	19
UBE4A	19
PNMAL1	19
NARS	19
FAM127A	19
TUFT1	19
MNT	19
CUTA	19
THBS2	19
PAPD7	19
RPL41	19
ADM	19
SORCS2	19
SLC25A44	19
SYNDIG1	19
CDR2	19
YPEL5	19
LOC284889	19
TCTA	19
LDOC1	19
AMMECR1L	19
HOXC6	19
BANP	19
LBH	19
NEFM	19
INPP5J	19
IPCEF1	19
NACAD	19
NEFL	19
UCHL1	19
CACNA2D2	19
APLP1	19
ZCCHC24	19
C10orf35	19
KBTBD11	19
RTN1	19
C4orf48	19
PNMA1	19
KIF5C	19
FKBP1B	19
TP53INP2	19
EIF5A2	19
EMX2	20
PDZK1IP1	20
ATP6V0A4	20
RASGRP1	20
LOC100505761	20
ABP1	20
STAP1	20
SLC16A4	20
FMO1	20
CRYM	20
KL	20
PP7080	20
LRRC19	20
SLC5A12	20
TINAG	20
SLC13A1	20
ACE2	20
UGT2A3	20
FAM46C	20
ATP6V1G3	20
CTXN3	20
TMEM27	20
CLDN8	20
P2RY8	20
SERPINI1	20
LRP2	20
TWIST1	20
FCRL1	20
PCK1	20
MGAM	20
GPR18	20
PLD6	20
CDC42SE2	20
TCL1A	20
SLC22A6	20
HIST1H2AG	20
SLC6A13	20
OLFM4	20
CYS1	20
HEPACAM2	20
LRMP	20
SLC4A4	20
IGSF11	20
SLC3A1	20
EGF	20
SP140	20
UBE2QL1	20
FAM134B	20
EID3	20
CLRN3	20
MIOX	20
NEIL2	20
CALB1	20
CLEC18A	20
FXYD2	20
ITGA4	20
MS4A1	20
42979	20
SLC7A9	20
ENDOD1	20
ZNF490	20
BBOX1	20
ZYG11A	20
SOWAHA	20
NPY	20
DDC	20
FHOD3	20
CHPT1	20
P2RY10	20
GDA	20
PAQR7	20
SCN2A	20
GNPDA2	20
HPD	20
RASA4	20
COL15A1	20
DPY19L2P2	20
SSX2IP	20
TMEM52B	20
CYFIP2	20
CDH16	20
GBA3	20
SCN3A	20
LOC727820	20
FLJ22763	20
COX7B	20
ZNF439	20
IGJ	20
HOXD10	20
PARM1	20
CD19	20
LOC401522	20
LENG8	20
TNFRSF11B	20
ZNF367	20
ZNF675	20
MIRLET7DHG	20
[truncated: 1,003 more rows]
